# Supplementary material for: Features of Virtual Navigation Systems for Health Care and Social Services Associated With Patient Outcomes: Protocol for a Scoping Review
Source: JMIR Res Protoc. 2026 Jul 21;15:e88198. doi: 10.2196/88198 (PMC13387594; doi:10.2196/88198)
Supplement: Multimedia Appendix 2 [file resprot-v15-e88198-s002.xlsx]

## Sheet: Sheet1
Variable Name	Description/Definition
Publication Details
Study ID	First authors last name followed by et al., if there is more than one author) with the publication year separated by a comma (e.g., Bruni et al., 2019)
Title	Title of paper/abstract/report that data are extracted from
Lead author contact details	Name & email address
Year	Year of publication (e.g., 2023)
Journal Name	Full name of the journal (e.g., Journal of Pediatric Psychology)
Location of corresponding/lead author	Country, state, city, and/or academic institution where study was conducted (e.g., Ann Arbor, MI USA)
Study Characteristics
Study design	Describe the study design used to guide data collection and analysis by picking from an option below
	Observational	Research study where there are no manipulations or interventions. Data is descriptive
	Correlational	There are no manipulations or interventions, analysis is looking at the relationships between at least two variables
	Experimental	Study involves an intervention where participants are randomly assigned to one of at least two groups. Statistics are looking at comparisons between groups.
	Quasi-experimental	There are at least two groups but participants are not randomly assigned (e.g. disease group vs healthy, males vs females)
	Case study	Small study one of one person or small group to get more detailed data, results will not be generalized to a larger population (e.g. testing out functionality of the app/user interface)
	Other	Specify in text box
Study setting	Indicate the setting in which the study was conducted:
	Primary care	Set in a family doctor’s office, nurse practitioner, family doctor, local medical clinic (e.g. a psychiatrist’s office)
	School system	Set in an elementary, high school, university, or college
	Mental health agency/organization	Set in a local mental health or addictions clinic (e.g. an organization that offers counselling; clinical psychologist, social worker)
	Hospital	Set in a hospital
	Community wide	Open to anyone, general population, not linked to any specific institution
	Multi-setting	Taking place in one or more of the options listed above or other
	Not reported/unknown
	Other
Health sector	Describe what sector of health care delivery the tool assists navigation of:
	Health care	The app/navigation system is searching for services related to physical health
	Social services	The app/navigation system is searching for services related to housing, legal, etc
	Mental health and addictions	The app/navigation system is searching for services related to counselling and psychiatric needs
	Not reported/unknown
	Other
Target population	Indicate the category of population studied:
	Children/adolescents	Below the age of 18
	Adults	Over the age of 18
	Not reported/unknown
	Other
Target users	Indicate the target user of the platform:
	Patient/client	The individual using the navigation system is seeking services for themselves
	Service provider	The individual using the navigation system works in healthcare/social services, and is seeking services for a patient/client
	Caregiver	The individual using the navigation is seeking services for a family member (e.g. parent, child, spouse) or dependent
	Not reported/unknown
	Other
Specific disease/disorder the navigation system is designed for	Indicate if there is a specific disease/disorder the navigation system is designed for
	Complex chronic diseases	Chronic diseases that the individual has been living with for a year or more (e.g. diabetes, COPD, CHF, HIV)
	Acute illness	Individual is seeking help for an illness that had a sudden onset (e.g. cancer, strep throat, broken bone, allergic reaction)
	Prevention	Individual is seeking services for the prevention of the onset of an illness (e.g. breast or prostate cancer screening, vaccines)
	Mental health disorder or addictions	Individual is seeking services for a mental health or addictions related disorder (e.g. depression, anxiety, substance abuse, alcohol use disorder, smoking cessation)
	Not reported/unknown
	Other
Phase of investigation	Indicate what phase of investigation the navgiation system is currently under
	Design and development phase	researchers are testing out different inputs and types of filtering techniques, training the AI
	Pilot phase	a version of the system has been developed and is being tested for the first time
	Evaluation phase	system has already been tested and now they are evaluating user feedback in the user interface of the app (e.g. is it accessible to participants, user friendly, will they use it again, recommend it to others)
	Implementation phase	researchers have already determined that the system can make accurate and relevant recommendations, and are now confirming that it works on a larger participant pool. They may also be looking at uptake of the app (e.g. how many people download it, log on, use it)
	Not reported/unknown
	Other
Country/Region	The country or countries in which the study was conducted (if multiple list all)
Geographic location category	Indicate if the study was conducted in a region that was: (as defined in the article)
	Rural
	Urban
	Suburban
	Mixed
	Not reported/unknown
	Other
Sample Characteristics
Number of participants in sample	Number of total participants in the study across all groups after exclusions/dropouts
Age (average)	Average age of included participants
Age (youngest)	Youngest participant included in years (e.g., 16)
Age (oldest)	Oldest participant included in years (e.g., 17)
Gender Identity	List the percentage of men, women, and other demographic gender categories reported in the study
% woman
% man
% other
Race/Ethnicity	List the percentage below of the ethinic categories reported in the study
% Black	e.g., African, African Canadian, Afro-Caribbean descent
% East Asian	e.g., Chinese, Japanese, Korean, Taiwanese descent
% Indigenous	e.g., First Nations, Métis, Inuk/Inuit
% Latin American	Hispanic or Latin American descent
% Middle Eastern	e.g., Arab, Persian, West Asian descent (e.g., Afghan, Egyptian, Iranian, Kurdish, Lebanese, Turkish
% South Asian	e.g., Bangladeshi, Indian, Indo-Caribbean, Pakistani, Sri Lankan
% Southeast Asian	e.g., Cambodian, Filipino, Indonesian, Thai, Vietnamese, or other Southeast Asian descent
% White	e.g., European descent
% Not reported/Unknown
% Other	Please specify
Method of participant recruitment	Indicate how participants were recruited for the study:
	Phone
	Mail
	Clinic patients
	Voluntary
	Not reported/unknown
	Other
Elements of Navigation System
Platform of navigation tool/system	Indicate the platform used for the navigation system:
	Website	navigation system can be used in a browser window (e.g. chrome, firefox, etc)
	Application	can be downloaded onto smartphone or computer
	Portal based	requires log in through website to access navigation system
	Not reported/unknown
	Other
Technological elements of navigation system	Indicate the elements involved in the digital navigation system:
	Voice based	Has an integrated dictation software, if the navigation system involves them speaking with a person navigator, the article should be excluded.
	AI	Uses AI in any component of the navigation system
	Adaptive technology	Takes user feedback into consideration and uses that feedback to alter its output either for that same user, or another user
	Not reported/unknown
	Other
Inputs (format)	Input options in the intake form/user interface
	Keyword	asks for one word answers (e.g. gender, age, marital status)
	Drop down/multi select	multiple choice questions/answers
	Free text	open answers in paragraph format
	Chat bot	interactive element with users
	Biosensor	physiological data is being collected (e.g. smart watch, heart rate, heart rate variability, blood sugar, etc.)
	Not reported/unknown
	Other
Inputs (content)	What information does the navigation system ask for from the users
	Demographics	Gender, age, date of birth, address, postal code, sexual orientation, access to transportation, what kind of insurance or benefits they have
	Symptoms	What the individual is currently experiencing, severity, how long the symptoms have lasted
	Medical history	If they have any physical or mental disorder diagnosis
	Family history	Does anyone in their family have any physical or mental health disorder diagnosis
	Disease-specific information	If the app is targeted towards people with a specific disease, do they ask about things like specific cancer diagnosis or stage, if they ask about previous treatments related to a specific disease/disorder
	Biometrics	Physiological data (e.g. heart rate, etc)
	Other
Output (format)	List the format(s) that are used to display the recommended services to users
	Map format	Users are given a map that shows the location of services
	List format	Users are given a list of services (this list may include information like address or distance of location)
	Services are ranked by relevance or priority	Navigation system will automatically rank the services with the first service being the best suited to the participant’s needs
	Not reported/unknown
	Other
Output (content)	List the types of services that are recommended to users
	Virtual services	Available online through the internet
	Community services	Local services that are available in person
	Health services	Primary care or specialist service recommendations
	Social services	Counselling, etc
	Medical advice	Providing tips on management or prevention of symptoms, this can include tips on diet, exercise, supplements, or complementary and alternative medicine techniques (e.g. meditation, massage, acupuncture)
	Not reported/unknown
	Other
Information retrieval	List where the recommended services were retrieved from
	Public database	recommended services were sourced from public domain websites
	Private database	Navigation system has access to private databases that are not publicly available
	AI	AI is used to search for services
	Not reported/unknown
	Other
If a navigation system incorporates AI, how is that AI being used?	List the different functions of the navigation system is helping with (e.g. chatbot responses, searching services, incorporating user feedback)
Data storage	List what is communicated to the user on transparency for handling and storing data
	Participants create accounts	their personal information that they input is saved and they have an account that they can log back into if they want to use the navigation system at a later date
	PHI (personal health information) or PI (personal information) was collected	Participants were asked to share information about age, date of birth, geographic location
	Data sharing agreement mentioned	Participants were asked for consent in collecting and sharing their personal health information (PHI) or personal information (PI). Might be a piece of the consent form, might be part of research data, data storage design of the tool
	Data is stored on private servers	Data that participants input is saved at a secure location
	Data is stored on the cloud	Data that participants input is saved on the cloud
	Data is not stored	Information that participants input is not stored or saved. If the participants would like to use the app/navigation system at a later date they will have to enter all of their information again. There is no option for participants to create an account.
	Stored data is used to inform decisions for others	User feedback from participants is saved and that information is used to recommend services for other users
	Not reported/unknown
	Other
Embedded in EHR or organization	List if the navigation system is embedded in EHR (electronic health record) or orgnization
	Embedded in EHR
	Embedded in orgnization	can include healthcare institution or academic organization
	Isolated	not a part of any organization
	Not reported/unknown
	Other
Outcomes and Measurement
Primary Outcome	List the primary outcome measured in the study (e.g., feasibility, access to services, patient satisfaction)
	Access to services	were participants able to access the services that were recommended to them
	Patient satisfaction	were patients satisfied with the services that were recommended to them
	Hospitalizations	was use of the navigation service tied to a change in the frequency of hospitalizations
	Adoption	are participants using the app regularly, more than one time, habitually
	Effectiveness	is the navigation system making recommendations that are useful/relevant to the participant
	Acceptability	are they measuring the participant’s perception of the app’s value and ease of use
	Usability	measures that encompass how easy it i for participants to learn and navigate the app, how the app handles errors
	Feasibility	evaluates the app/navigation system’s technical feasibility (i.e. if they are storing data, how much server/cloud space do they need), can the app do what they want it to do (can it actually find services)
	Not reported/unknown
	Other
Measurement tools used (If applicable)	List any measurement tools that were used (e.g. PHQ-9; QoL scales)
Secondary Outcome	List any secondary outcomes measured in the study; if the study does not specifiy an outcome as secondary list as primary
	Access to services	were participants able to access the services that were recommended to them
	Patient satisfaction	were patients satisfied with the services that were recommended to them
	Hospitalizations	was use of the navigation service tied to a change in the frequency of hospitalizations
	Adoption	are participants using the app regularly, more than one time, habitually
	Effectiveness	is the navigation system making recommendations that are useful/relevant to the participant
	Acceptability	are they measuring the participant’s perception of the app’s value and ease of use
	Usability	measures that encompass how easy it i for participants to learn and navigate the app, how the app handles errors
	Feasibility	evaluates the app/navigation system’s technical feasibility (i.e. if they are storing data, how much server/cloud space do they need), can the app do what they want it to do (can it actually find services)
	Not reported/unknown
	Other
Measurement tools used (If applicable)	List any measurement tools that were used (e.g. PHQ-9; QoL scales)
Summary of findings	Briefly summarize the findings the authors report
Facilitators and Barriers to Engagement and Adoption
Types of facilitators reported	List the factors that were identified as facilitators to use of the navigation system
	Accessibility/engagement	Platform is accessible (compatible with most smartphones, has web version available that’s compatible with all web browsers). User interface is easy to navigate
	Trust and credibility	Integration with reputable healthcare institution or academic organization. Transparency on data usage and storage
	Accuracy of recommendations	Tailored for the individual. Services are accessible or relevant
	Integration with existing systems	Integration with EHRs
Summary of facilitators, if reported	List facilitators, if reported
Recommendations/strategies	List any recommendations or strategies reported by the authors
